# Supplementary material for: Discrimination of Prion Strain Targeting in the Central Nervous System via Reactive Astrocyte Heterogeneity in CD44 Expression
Source: Front Cell Neurosci. 2019 Sep 10;13:411. doi: 10.3389/fncel.2019.00411 (PMC6746926; doi:10.3389/fncel.2019.00411)
Supplement: Supplementary file 2 [file Table_1.XLSX]

## Sheet: Suppl Table 1 (PrPd)
Supplementary Table 1: Statistical comparison of the magnitude of the PrPd+ immunostaining in the brains of mice infected with distinct prion agent strains.
Groups of C57Bl/Dk or VM/Dk mice were injected intracerebrally with a range of distinct prion agent strains and brains collected at the terminal stage of disease.
Brain sections were then immunostained to detect PrPd and the magnitude of the PrPd+ immunostaining measured across 9 distinct brain regions as in Figure 4.
The magnitude of the PrPd+ immunostaining was then compared between pairs of each group by paired t test.
	PrPd+ immunostaining	ME7- C57Bl/Dk	22A- C57Bl/Dk	22C- C57Bl/Dk	22F- C57Bl/Dk	22L- C57Bl/Dk	79A- C57Bl/Dk	79V- C57Bl/Dk	80A- C57Bl/Dk	87A- C57Bl/Dk	139A- C57Bl/Dk	221C- C57Bl/Dk	301C- C57Bl/Dk	301V- C57Bl/Dk	409V- C57Bl/Dk	ME7- VM/Dk	22A- VM/Dk	87V- VM/Dk	409V- VM/Dk
	ME7-C57Bl/Dk
	22A-C57Bl/Dk	0.005																			P value
	22C-C57Bl/Dk	0.268	0.025																		<0.05
	22F-C57Bl/Dk	0.756	0.002	0.027																	<0.005
	22L-C57Bl/Dk	0.571	0.003	0.362	0.144																<0.001
	79A-C57Bl/Dk	0.352	0.045	0.787	0.045	0.392
	79V-C57Bl/Dk	0.191	0.044	0.81	0.084	0.428	0.946
	80A-C57Bl/Dk	0.035	0.052	0.664	0.009	0.078	0.507	0.376
	87A-C57Bl/Dk	0.987	0.01	0.061	0.604	0.558	0.128	0.131	0.033
	139A-C57Bl/Dk	0.124	0.028	0.709	0.025	0.454	0.896	0.918	0.302	0.028
	221C-C57Bl/Dk	0.837	0.012	0.196	0.406	0.676	0.073	0.119	0.024	0.711	0.252
	301C-C57Bl/Dk	0.009	0.0001	0.0001	0.0001	0.001	0.001	0.0001	0.0001	0.0001	0.0001	0.004
	301V-C57Bl/Dk	0.018	0.001	0.008	0.034	0.027	0.025	0.02	0.001	0.033	0.001	0.065	0.239
	409V-C57Bl/Dk	0.01	0.001	0.0001	0.001	0.002	0.0001	0.001	0.001	0.0001	0.0001	0.001	0.04	0.032
	ME7-VM/Dk	0.942	0.011	0.165	0.678	0.657	0.249	0.052	0.083	0.899	0.104	0.844	0.004	0.086	0.003
	22A-VM/Dk	0.393	0.002	0.076	0.656	0.141	0.07	0.011	0.005	0.513	0.036	0.223	0.016	0.132	0.008	0.37
	87V-VM/Dk	0.07	0.002	0.006	0.08	0.064	0.012	0.002	0.003	0.007	0.0001	0.04	0.044	0.52	0.006	0.008	0.17
	409V-VM/Dk	0.009	0.001	0.004	0.038	0.029	0.01	0.003	0.004	0.015	0.0001	0.031	0.52	0.656	0.055	0.004	0.049	0.061

## Sheet: Suppl Table 2 (AIF1)
Supplementary Table 2: Statistical comparison of the magnitude of the AIF1+ immunostaining in the brains of mice infected with distinct prion agent strains.
Groups of C57Bl/Dk or VM/Dk mice were injected intracerebrally with a range of distinct prion agent strains and brains collected at the terminal stage of disease.
Brain sections were then immunostained to detect AIF1 and the magnitude of the AIF1+ immunostaining measured across 9 distinct brain regions as in Figure 6.
The magnitude of the AIF1+ immunostaining was then compared between pairs of each group by paired t test.
	AIF1+ immunostaining	ME7- C57Bl/Dk	22A- C57Bl/Dk	22C- C57Bl/Dk	22F- C57Bl/Dk	22L- C57Bl/Dk	79A- C57Bl/Dk	79V- C57Bl/Dk	80A- C57Bl/Dk	87A- C57Bl/Dk	139A- C57Bl/Dk	221C- C57Bl/Dk	301C- C57Bl/Dk	301V- C57Bl/Dk	409V- C57Bl/Dk	ME7- VM/Dk	22A- VM/Dk	87V- VM/Dk	409V- VM/Dk
	ME7-C57Bl/Dk
	22A-C57Bl/Dk	0.148																			P value
	22C-C57Bl/Dk	0.008	0.583																		<0.05
	22F-C57Bl/Dk	0.089	0.359	0.05																	<0.005
	22L-C57Bl/Dk	0.513	0.037	0.0001	0.023																<0.001
	79A-C57Bl/Dk	0.602	0.112	0.002	0.325	0.122
	79V-C57Bl/Dk	0.227	0.227	0.001	0.351	0.024	0.733
	80A-C57Bl/Dk	0.541	0.034	0.002	0.02	0.798	0.166	0.065
	87A-C57Bl/Dk	0.001	0.715	0.734	0.007	0.0001	0.005	0.002	0.001
	139A-C57Bl/Dk	0.002	0.908	0.481	0.119	0.001	0.07	0.004	0.002	0.695
	221C-C57Bl/Dk	0.188	0.192	0.005	0.45	0.045	0.607	0.884	0.05	0.0001	0.034
	301C-C57Bl/Dk	0.511	0.121	0.002	0.038	0.756	0.373	0.039	0.874	0.001	0.0001	0.152
	301V-C57Bl/Dk	0.9	0.1	0.003	0.024	0.41	0.491	0.095	0.5	0.0001	0.005	0.095	0.656
	409V-C57Bl/Dk	0.032	0.013	0.0001	0.001	0.003	0.015	0.0001	0.021	0.0001	0.0001	0.005	0.004	0.007
	ME7-VM/Dk	0.719	0.079	0.001	0.001	0.431	0.317	0.015	0.541	0.0001	0.001	0.069	0.691	0.784	0.003
	22A-VM/Dk	0.293	0.203	0.036	0.221	0.303	0.958	0.716	0.281	0.002	0.035	0.554	0.347	0.486	0.031	0.327
	87V-VM/Dk	0.16	0.26	0.024	0.342	0.076	0.823	0.942	0.031	0.008	0.008	0.873	0.029	0.214	0.002	0.036	0.7
	409V-VM/Dk	0.345	0.053	0.001	0.001	0.904	0.146	0.034	0.971	0.0001	0.002	0.047	0.799	0.518	0.035	0.316	0.132	0.011

## Sheet: Suppl Table 3 (GFAP)
Supplementary Table 3: Statistical comparison of the magnitude of the GFAP+ immunostaining in the brains of mice infected with distinct prion agent strains.
Groups of C57Bl/Dk or VM/Dk mice were injected intracerebrally with a range of distinct prion agent strains and brains collected at the terminal stage of disease.
Brain sections were then immunostained to detect GFAP and the magnitude of the GFAP+ immunostaining measured across 9 distinct brain regions as in Figure 6.
The magnitude of the GFAP+ immunostaining was then compared between pairs of each group by paired t test.
	GFAP+ immunostaining	ME7- C57Bl/Dk	22A- C57Bl/Dk	22C- C57Bl/Dk	22F- C57Bl/Dk	22L- C57Bl/Dk	79A- C57Bl/Dk	79V- C57Bl/Dk	80A- C57Bl/Dk	87A- C57Bl/Dk	139A- C57Bl/Dk	221C- C57Bl/Dk	301C- C57Bl/Dk	301V- C57Bl/Dk	409V- C57Bl/Dk	ME7- VM/Dk	22A- VM/Dk	87V- VM/Dk	409V- VM/Dk
	ME7-C57Bl/Dk
	22A-C57Bl/Dk	0.835																			P value
	22C-C57Bl/Dk	0.716	0.675																		<0.05
	22F-C57Bl/Dk	0.605	0.582	0.886																	<0.005
	22L-C57Bl/Dk	0.302	0.42	0.671	0.738																<0.001
	79A-C57Bl/Dk	0.185	0.477	0.024	0.006	0.008
	79V-C57Bl/Dk	0.377	0.758	0.058	0.048	0.027	0.25
	80A-C57Bl/Dk	0.083	0.482	0.011	0.019	0.001	0.976	0.255
	87A-C57Bl/Dk	0.69	0.632	0.977	0.798	0.615	0.04	0.031	0.05
	139A-C57Bl/Dk	0.966	0.852	0.482	0.387	0.245	0.071	0.248	0.099	0.55
	221C-C57Bl/Dk	0.976	0.751	0.671	0.456	0.216	0.057	0.241	0.111	0.563	0.975
	301C-C57Bl/Dk	0.472	0.86	0.181	0.055	0.026	0.109	0.734	0.254	0.088	0.396	0.422
	301V-C57Bl/Dk	0.143	0.454	0.109	0.018	0.003	0.689	0.467	0.693	0.03	0.204	0.013	0.403
	409V-C57Bl/Dk	0.054	0.085	0.004	0.0001	0.003	0.034	0.012	0.145	0.002	0.003	0.002	0.019	0.039
	ME7-VM/Dk	0.019	0.593	0.093	0.042	0.014	0.848	0.493	0.814	0.091	0.269	0.211	0.352	0.894	0.196
	22A-VM/Dk	0.165	0.702	0.071	0.053	0.007	0.592	0.711	0.397	0.105	0.243	0.321	0.473	0.838	0.13	0.569
	87V-VM/Dk	0.08	0.201	0.014	0.001	0.005	0.271	0.009	0.361	0.0001	0.011	0.005	0.042	0.109	0.195	0.366	0.229
	409V-VM/Dk	0.003	0.071	0.002	0.0001	0.0001	0.02	0.0001	0.019	0.0001	0.003	0.0001	0.002	0.0001	0.773	0.021	0.017	0.084

## Sheet: Suppl Table 4 (CD44)
Supplementary Table 4: Statistical comparison of the magnitude of the CD44+ immunostaining in the brains of mice infected with distinct prion agent strains.
Groups of C57Bl/Dk or VM/Dk mice were injected intracerebrally with a range of distinct prion agent strains and brains collected at the terminal stage of disease.
Brain sections were then immunostained to detect CD44 and the magnitude of the CD44+ immunostaining measured across 9 distinct brain regions as in Figure 4.
The magnitude of the CD44+ immunostaining was then compared between pairs of each group by paired t test.
	CD44+ Immunostaining	ME7- C57Bl/Dk	22A- C57Bl/Dk	22C- C57Bl/Dk	22F- C57Bl/Dk	22L- C57Bl/Dk	79A- C57Bl/Dk	79V- C57Bl/Dk	80A- C57Bl/Dk	87A- C57Bl/Dk	139A- C57Bl/Dk	221C- C57Bl/Dk	301C- C57Bl/Dk	301V- C57Bl/Dk	409V- C57Bl/Dk	ME7- VM/Dk	22A- VM/Dk	87V- VM/Dk	409V- VM/Dk
	ME7-C57Bl/Dk
	22A-C57Bl/Dk	0.001																			P value
	22C-C57Bl/Dk	0.001	0.069																		<0.05
	22F-C57Bl/Dk	0.036	0.006	0.004																	<0.005
	22L-C57Bl/Dk	0.006	0.004	0.004	0.851																<0.001
	79A-C57Bl/Dk	0.002	0.018	0.063	0.008	0.018
	79V-C57Bl/Dk	0.006	0.005	0.005	0.112	0.124	0.643
	80A-C57Bl/Dk	0.001	0.028	0.086	0.028	0.027	0.924	0.719
	87A-C57Bl/Dk	0.001	0.025	0.215	0.005	0.009	0.333	0.32	0.36
	139A-C57Bl/Dk	0.0001	0.012	0.041	0.019	0.013	0.729	0.411	0.673	0.631
	221C-C57Bl/Dk	0.0001	0.014	0.015	0.011	0.024	0.915	0.493	0.979	0.386	0.506
	301C-C57Bl/Dk	0.004	0.0001	0.0001	0.0001	0.001	0.0001	0.0001	0.0001	0.0001	0.0001	0.0001
	301V-C57Bl/Dk	0.803	0.001	0.0001	0.097	0.114	0.001	0.001	0.001	0.001	0.001	0.0001	0.001
	409V-C57Bl/Dk	0.11	0.0001	0.0001	0.003	0.012	0.0001	0.0001	0.001	0.002	0.0001	0.0001	0.837	0.039
	ME7-VM/Dk	0.029	0.002	0.001	0.355	0.358	0.013	0.011	0.004	0.007	0.002	0.001	0.0001	0.153	0.024
	22A-VM/Dk	0.108	0.003	0.016	0.849	0.905	0.04	0.17	0.04	0.019	0.073	0.099	0.007	0.097	0.044	0.582
	87V-VM/Dk	0.04	0.004	0.002	0.879	0.973	0.002	0.045	0.002	0.006	0.008	0.001	0.0001	0.011	0.001	0.344	0.896
	409V-VM/Dk	0.956	0.001	0.0001	0.009	0.01	0.0001	0.001	0.0001	0.0001	0.0001	0.0001	0.002	0.642	0.059	0.069	0.05	0.05

## Sheet: Suppl Table 5 (Pearson)
Supplementary table 5: Pearson correlation statistics for pairwise comparison of neuropathologica IHC markers in the brains of mice infected with distinct prion agent strains.
Groups of C57Bl/Dk or VM/Dk mice were injected intracerebrally with a range of distinct prion agent strains and brains collected at the terminal stage of disease.
Brain sections were then immunostained to detect AIF1, CD44, GFAP and PrPd. The magnitude of the immunostaining for each protein was then measured across 9 distinct brain regions as in Figure 4 and Figure 6.
Pearson correlations were than calculated for differences in the magnitude of the immunostaining for each pair of markers for each prion agent strain and host combination.
			IHC parameters
			AIF1:CD44	AIF1:GFAP	AIF1:PrPd	CD44:GFAP	CD44:PrPd	GFAP:PrPd
	Strain:host	ME7-C57/Dk		***	*	*	*	***		Legend
	combination	22A-C57/Dk		*	*
		22C-C57/Dk								Pearson correlation value
		22F-C57/Dk				*					>0.8
		22L-C57/Dk				***					>0.7
		79A-C57/Dk									>0.6
		79V-C57/Dk									>0.5
		80A-C57/Dk			*	*					>0.4
		87A-C57/Dk						*			1.0-3.9
		139A-C57/Dk				*	*				<0.1
		221C-C57/Dk		*
		409V-C57/Dk									P value
		301C-C57/Dk				*				*	<0.05
		301V-C57/Dk								**	<0.005
		ME7-VM/Dk				**	*	*		***	<0.001
		22A-VM/Dk	**			*
		87V-VM/Dk					*
		409V-VM/Dk					**
